# Supplementary material for: Phytochemical Analysis of the Fruits of Sea Buckthorn (Hippophae rhamnoides): Identification of Organic Acid Derivatives
Source: Plants (Basel). 2021 Apr 24;10(5):860. doi: 10.3390/plants10050860 (PMC8146194; doi:10.3390/plants10050860)
Supplement: Supplementary file 1 [file plants-10-00860-s001.zip]

Archive with 1 entries (1 files):
- plants-1192411-supplementary.pdf
